# Supplementary material for: Midbrain Dopamine Neurons Defined by TrpV1 Modulate Psychomotor Behavior
Source: Front Neural Circuits. 2021 Nov 11;15:726893. doi: 10.3389/fncir.2021.726893 (PMC8632262; doi:10.3389/fncir.2021.726893)
Supplement: Supplementary Table 1 — The extent of cells detected as positive for targeted (cKO) Vmat2 mRNA. The table shows the percentage of Vmat2 cKO cells in several brain areas as indicated by the terminology (including the hypothalamus, mammillary nuclei, and monoaminergic neuronal populations of the VTA, SNc, raphe, and medulla) and distribution of Vmat2 cKO cells within the VTA. Analysis performed in adult mice (12 weeks old). N = 3 mice, serial sections per detection. RLi, rostral linear nucleus; IF, interfascicular nucleus; PIF, parainterfascicular nucleus; PN, paranigral nucleus; PHA, posterior hypothalamic nucleus; RM, retromammillary nucleus; PBP, parabrachial pigmented nucleus; SNc, substantia nigra pars compacta; CLi, caudal linear nucleus; A8, A8 dopamine area (aka RRF, retrorubral field); VTA, ventral tegmental area; LC, locus coeruleus; C1–C3, adrenergic C1–C3 cell groups; Arc, arcuate nucleus; LH, lateral hypothalamus; DR, dorsal raphe; A11, A11 dopamine area; AH, anterior hypothalamus nucleus; PMV, premammillary nucleus ventral part; MnR, median raphe nucleus; DRI, dorsal raphe interfascicular part; RMg, raphe magnus nucleus; RIP, raphe interpositus nucleus; R0b, raphe obscurus nucleus; LPGi, lateral paragigantocellular nucleus. [file Table_1.xlsx]

## Sheet: Feuil1
Region			% of Vmat2 KO cells	VTA: Distribution of Vmat2 KO cells (%)
Hypothalamus	A11 dopamine cells		0
	Anterior Hypothalamus (AH)		0
	Arc		0
	LH		0
	PHA		0
Premammillary nucleus	PMV		0
mammillary nucleus	RM		0
Dopaminergic cells (A8 -A9-A10)	VTA (A10)	IF	92	46
		PN/PIF	43	16
		PBP	7	24
	SNc (A9)	ventral SNc	1
		medial and lateral SNc	0
	RRF (A8)		13
Linear Nuclei	RLi		40	5
	CLi		30	9
Raphe nuclei	DR	DRD/PAG	0
		DRD/DRL	0
		DRV	0
	MnR		0
	DRI		0
	RMg/RIP		0
	ROb		0
Noradrenergic cells	LC	rostro-ventral part	0
		rostro-dorsal part and caudal	0
Adrenergic cells	LPGi		0
	C1-C2-C3		0
Supplemental Table 1
% of cells positive for Vmat2 cKO mRNA and their distribution within the VTA.
