# Supplementary material for: Midbrain Dopamine Neurons Defined by TrpV1 Modulate Psychomotor Behavior
Source: Front Neural Circuits. 2021 Nov 11;15:726893. doi: 10.3389/fncir.2021.726893 (PMC8632262; doi:10.3389/fncir.2021.726893)
Supplement: Supplementary File 1 — Statistical analysis of results obtained in behavior analysis. TrpV1Cre–/wt;Vmat2flox/floxcontrol (Ctrl) and TrpV1Cre+/wt;Vmat2flox/flox conditional knockout (cKO) mice at young adult (YA; 8 weeks old) and mature adult (MA; 18 weeks old) age were analyzed in behavioral paradigms. The file shows the detailed statistical analysis and results obtained from these experiments, including the number of animals and sex for each test, with reference to the figure where data are displayed. [file Table_2.xlsx]

## Sheet: Statistics
			Supplemental File 1
	Figure		Description	N-Number	Statistic		P-value		Effect size	Power	Post-hoc	Post-hoc P-value
	Supplementary Fig. 6	A	Weight curve	Ctrl (N=31) and cKO (N=25)	Two-way RM ANOVA			Partial η2	Effect Size f	(1-β err probab)	Šídák's multiple comparisons test
					Age x Genotype	F (7, 385) = 0,4736	P=,854	0.00853602	0.0927875	0.1506708	cKO vs. Ctrl week 1	0.997
					Age	F (1,857, 102,1) = 1477	P<,001	0.964098	5.1820825	1.0000000	cKO vs. Ctrl week 2	0.868
					Genotype	F (1, 55) = 0,07551	P=,784	0.00320273	0.0566835	0.0867233	cKO vs. Ctrl week 3	0.905
											cKO vs. Ctrl week 4	0.997
											cKO vs. Ctrl week 5	>,999
											cKO vs. Ctrl week 6	>,999
											cKO vs. Ctrl week 7	>,999
											cKO vs. Ctrl week 8	>,999
	Fig. 7	A	Weight at the beginning of amphetamine sensitization paradigm (YA)	Ctrl/YA (N=14; 4 males, 10 females) cKO/YA (N=22; 11 males, 11 females)	Two-tailed Unpaired t test	Ctrl/YA vs. cKO/YA	P=0,7796		Effect size d	(1-β err probab)
									0.0978261	0.0862265
		B	Weight at the beginning of amphetamine sensitization paradigm (MA)	Ctrl/MA (N=18; 9 males, 9 females) cKO/MA (N=18; 8 males, 10 females)	Two-tailed Unpaired t test	Ctrl/MA vs. cKO/MA	P=0,6261		Effect size d	(1-β err probab)
									0.1638949	0.1224360
			OFT
					Two-tailed Unpaired t test				Effect size d	(1-β err probab)
		C	Distance moved (YA)	Ctrl/YA (N=6; 2 males, 4 females) cKO/YA (N=9; 5 males, 4 females)		Ctrl/YA vs. cKO/YA	P=0,6457		0.2480379	0.1153984
		E	Rearing (YA)			Ctrl/YA vs. cKO/YA	P=0,5463		0.326509	0.1452251
		G	Time spent in the center (YA)			Ctrl/YA vs. cKO/YA	P=0,8316		0.114384003	0.114384003
		I	Sniffing (YA)			Ctrl/YA vs. cKO/YA	P=0,9206		0.053591205	0.0607711
		D	Distance moved (MA)	Ctrl/MA (N=7; 3 males, 4 females) cKO/MA (N=6; 3 males, 3 females)		cKO/MA and Ctrl/MA	P=0,9774		0.016133107	0.0528762
		F	Rearing (MA)			cKO/MA and Ctrl/MA	P=0,8951		0.075053238	0.0645060
		H	Time spent in the center (MA)			cKO/MA and Ctrl/MA	P=0,0154		1.593539378	0.8500953
		J	Sniffing (MA)			cKO/MA and Ctrl/MA	P=0,0193		1.523268459	0.8209759
		K	Time in arms (YA)	Ctrl/YA (N=8; 2 males, 6 females) cKO/YA (N=13; 6 males, 7 females)	Two-way RM ANOVA			Partial η2	Effect Size f	(1-β err probab)	Šídák's multiple comparisons test
					Arms x Genotype	F (2, 38) = 0,03640	P=,964	0.0019122	0.0437706	0.0562690	Ctrl/YA Open Arms vs. Closed Arms	<,001
					Arms	F (2, 38) = 134,8	P<,001	0.876434	2.6632389	1.0000000	Ctrl/YA Closed Arms vs. Center	0.984
					Genotype	F (1, 19) = 0,02825	P=,868	2.33987e-08	0.0001530	0.0500001	Ctrl/YA Open Arms vs. Center	<,001
											cKOl/8w Open Arms vs. Closed Arms	<,001
											cKO/YA Closed Arms vs. Center	0.999
											cKO/YA Open Arms vs. Center	<,001
											Open Arms ctr/8w vs. cKO/YA	>,999
											Closed Arms ctr/8w vs. cKO/YA	0.995
											Center ctr/8w vs. cKO/YA	0.992
		M	Nmber of visits (YA)		Two-way RM ANOVA			Partial η2	Effect Size f	(1-β err probab)
					Arms x Genotype	F (1, 19) = 0,4385	P=,516	0.0225533	0.1519002	0.1278993	Ctrl/YA Open Arms vs. Closed Arms	<,001
					Arms	F (1, 19) = 53,35	P<,001	0.737327	1.6754156	1.0000000	cKO/YA Open Arms vs. Closed Arms	<,001
					Genotype	F (1, 19) = 0,1196	P=,733	0.0119481	0.1099665	0.0902507	Open Arms Ctrl/YA vs. cKO/YA	0.993
									Effect size d	(1-β err probab)	Closed Arms Ctrl/YA vs. cKO/YA	0.758
		L	Time in arms (MA)	Ctrl/MA (N=11; 6 males, 5 females) cKO/MA (N=12; 5 males, 7 females)	Two-way RM ANOVA			Partial η2	Effect Size f	(1-β err probab)
					Arms x Genotype	F (2, 42) = 0,3210	P=,727	0.015057	0.1236415	0.1066581	Ctrl/MA Open Arms vs. Closed Arms	<,001
					Arms	F (1,215, 25,53) = 104,0	P<,001	0.831998	2.2253761	1.0000000	Ctrl/MA Closed Arms vs. Center	0.996
					Genotype	F (1, 21) = 1,731	P=,202	4.05301e-06	0.0020132	0.0500146	Ctrl/MA Open Arms vs. Center	<,001
											cKOl/18w Open Arms vs. Closed Arms	0.001
											cKO/MA Closed Arms vs. Center	0.999
											cKO/MA Open Arms vs. Center	<,001
											Open Arms ctr/18w vs. cKO/MA	0.978
											Closed Arms ctr/18w vs. cKO/MA	0.877
											Center ctr/18w vs. cKO/MA	0.752
		N	Nmber of visits (MA)		Two-way RM ANOVA			Partial η2	Effect Size f	(1-β err probab)
					Arms x Genotype	F (1, 21) = 0,2332	P=,634	0.0109795	0.1053630	0.0908785	Ctrl/MA Open Arms vs. Closed Arms	<,001
					Arms	F (1, 21) = 52,25	P<,001	0.713328	1.5774359	1.0000000	cKO/MA Open Arms vs. Closed Arms	<,001
					Genotype	F (1, 21) = 0,2462	P=,625	0.013964	0.1190033	0.1023995	Open Arms Ctrl/MA vs. cKO/YA	0.999
											Closed Arms Ctrl/MA vs. cKO/YA	0.743
	Supplementary Fig. 7	OFT
									Effect size d	(1-β err probab)
		A	Time spent not moving (YA)	Ctrl/YA (N=6; 2 males, 4 females) cKO/YA (N=9; 5 males, 4 females)	Two-tailed Unpaired t test	Ctrl/YA vs. cKO/YA	P=0,6148		0.271742706	0.271742706
		B	Self-grooming (YA)			Ctrl/YA vs. cKO/YA	P=0,3255		0.538598406	0.2495811
		C	Visits to the center (YA)			Ctrl/YA vs. cKO/YA	P=0,8780		0.082543426	0.0673010
		D	Ttime spent in corners (YA)			Ctrl/YA vs. cKO/YA	P=0,9445		0.037411543	0.0573436
		E	Time spent contracted (YA)			Ctrl/YA vs. cKO/YA	P=0,9815		0.012453114	0.0523564
									Effect size d	(1-β err probab)
		F	Time spent not moving (MA)	Ctrl/MA (N=7; 3 males, 4 females) cKO/MA (N=6; 3 males, 3 females)		cKO/MA and Ctrl/MA	P=0,8473		0.109667518	0.0722100
		G	Self-grooming (MA)			cKO/MA and Ctrl/MA	P=0,7568		0.176683509	0.0890974
		H	Visits to the center (MA)			cKO/MA and Ctrl/MA	P=0,3268		0.570949129	0.2478524
		I	Ttime spent in corners (MA)			cKO/MA and Ctrl/MA	P=0,3768		0.512419635	0.2177245
		J	Time spent contracted (MA)			cKO/MA and Ctrl/MA	P=0,4302		0.45566277	0.1906285
		EPM
									Effect size d	(1-β err probab)
		K	Distance moved (YA)	Ctrl/YA (N=8; 2 males, 6 females) cKO/YA (N=13; 6 males, 7 females)	Two-tailed Unpaired t test	Ctrl/YA vs. cKO/YA	P=0,4081		0.380160321	0.2036105
		L	Time spent moving (YA)			Ctrl/YA vs. cKO/YA	P=0,2964		0.482503242	0.2711875
		M	Number of head dips (YA)			Ctrl/YA vs. cKO/YA	P=0,9924		0.004311441	0.0509622
		N	Time spent stretched (YA)			Ctrl/YA vs. cKO/YA	P=0,5984		0.240687393	0.1296376
									Effect size d	(1-β err probab)
		O	Distance moved (MA)	Ctrl/MA (N=11; 6 males, 5 females) cKO/MA (N=12; 5 males, 7 females)	Two-tailed Unpaired t test	Ctrl/MA vs. cKO/MA	P=0,2056		0.545305366	0.3517471
		P	Time spent moving (MA)			Ctrl/MA vs. cKO/MA	P=0,2950		0.448733207	0.2727889
		Q	Number of head dips (MA)			Ctrl/MA vs. cKO/MA	P=0,5264		0.268919583	0.1535775
		R	Time spent stretched (MA)			Ctrl/MA vs. cKO/MA	P=0,1561		0.614113357	0.4124752
	Fig.8	B	Locomotor activity during 30 minutes that preceded saline injection (YA)	Ctrl/YA (N=14; 4 males, 10 females) cKO/YA (N=22; 11 males, 11 females)	Two-way RM ANOVA			Partial η2	Effect Size f	(1-β err probab)	Šídák's multiple comparisons test
					Time x Genotype	F (2, 68) = 1,321	P=,274	0.0374035	0.1971214	0.2907772	cKO8w vs. Ctrl/YA 10 min	0.989
					Time	F (2, 68) = 54,51	P<,001	0.615846	1.2661441	1.0000000	cKO8w vs. Ctrl/YA 20 min	0.869
					Genotype	F (1, 34) = 0,05112	P=,822	0.0110246	0.1055815	0.1172641	cKO8w vs. Ctrl/YA 30 min	0.994
		C	Locomotor activity during 30 minutes that preceded saline injection (MA)	Ctrl/MA (N=18; 9 males, 9 females) cKO/MA (N=18; 8 males, 10 females)	Two-way RM ANOVA			Partial η2	Effect Size f	(1-β err probab)	Šídák's multiple comparisons test
					Time x Genotype	F (2, 68) = 0,1315	P=,877	0.00385391	0.0621999	0.0729045	cKO18w vs. Ctrl/MA 10 min	0.933
					Time	F (2, 68) = 7,156	P=,002	0.173875	0.4587705	0.9056859	cKO18w vs. Ctrl/MA 20 min	0.994
					Genotype	F (1, 34) = 0,1234	P=,728	0.0157602	0.1265407	0.1475414	cKO18w vs. Ctrl/MA 30 min	0.997
		D	Distance moved 90 min following amphetamine injection (Ctrl/YA)	Ctrl/YA (N=14; 4 males, 10 females)	One-way RM ANOVA			Partial η2	Effect Size f	(1-β err probab)	Dunnett's multiple comparisons test
					Time	F (2,786, 36,21) = 30,70	P<,001	0.702513	1.5367146	1.0000000	Ctrl/YA Saline vs. Amph 1	0.003
											Ctrl/YA Amph 1 vs. Amph 2	0.047
											Ctrl/YA Amph 1 vs. Amph 3	0.008
											Ctrl/YA Amph 1 vs. Amph 4	0.002
											Ctrl/YA Amph 1 vs. Challenge	<,001
		E	Distance moved 90 min following amphetamine injection (Ctrl/MA)	Ctrl/MA (N=18; 9 males, 9 females)	One-way RM ANOVA			Partial η2	Effect Size f	(1-β err probab)	Dunnett's multiple comparisons test
					Time	F (3,650, 58,40) = 46,46	P<,001	0.743832	1.7040218	1.0000000	Ctrl/MA Saline vs. Amph 1	<,001
											Ctrl/MA Amph 1 vs. Amph 2	0.028
											Ctrl/MA Amph 1 vs. Amph 3	0.002
											Ctrl/MA Amph 1 vs. Amph 4	<,001
											Ctrl/MA Amph 1 vs. Challenge	<,001
		F	Distance moved 90 min following amphetamine injection (cKO/YA)	cKO/YA (N=22; 11 males, 11 females)	One-way RM ANOVA			Partial η2	Effect Size f	(1-β err probab)	Dunnett's multiple comparisons test
					Time	F (2,496, 52,41) = 35,28	P<,001	0.626852	1.2961110	1.0000000	cKO/YA Saline vs. Amph 1	<,001
											cKO/YA Amph 1 vs. Amph 2	0.244
											cKO/YA Amph 1 vs. Amph 3	0.17
											cKO/YA Amph 1 vs. Amph 4	0.452
											cKO/YA Amph 1 vs. Challenge	0.13
		G	Distance moved 90 min following amphetamine injection (cKO/MA)	cKO/MA (N=18; 8 males, 10 females)	One-way RM ANOVA			Partial η2	Effect Size f	(1-β err probab)	Dunnett's multiple comparisons test
					Time	F (1,963, 33,36) = 14,38	P<,001	0.458263	0.9197364	1.0000000	cKO/MA Saline vs. Amph 1	<,001
											cKO/MA Amph 1 vs. Amph 2	0.999
											cKO/MA Amph 1 vs. Amph 3	0.989
											cKO/MA Amph 1 vs. Amph 4	0.57
											cKO/MA Amph 1 vs. Challenge	0.972
		H	Distance moved 90 min following amphetamine injection (YA)	Ctrl/YA (N=14; 4 males, 10 females) cKO/YA (N=22; 11 males, 11 females)	Two-way RM ANOVA			Partial η2	Effect Size f	(1-β err probab)	Šídák's multiple comparisons test
					Days x Genotype	F (5, 170) = 1,989	P=,083	0.0552774	0.2418922	0.4549115	Saline Ctrl/YA vs. cKO/YA	>,999
					Days	F (2,863, 97,34) = 61,16	P<,001	0.642721	1.3412443	1.0000000	Amph 1 Ctrl/YA vs. cKO/YA	0.281
					Genotype	F (1, 34) = 0,2267	P=,637	0.0055258	0.0745420	0.0878667	Amph 2 Ctrl/YA vs. cKO/YA	0.956
											Amph 3 Ctrl/YA vs. cKO/YA	>,999
											Amph 4 Ctrl/YA vs. cKO/YA	0.979
											Challenge Ctrl/YA vs. cKO/YA	>,999
											Ctrl/YA Saline vs. Amph 1	0.011
											Ctrl/YA Saline vs. Amph 2	<,001
											Ctrl/YA Saline vs. Amph 3	<,001
											Ctrl/YA Saline vs. Amph 4	<,001
											Ctrl/YA Saline vs. Challenge	<,001
											Ctrl/YA Amph 1 vs. Amph 2	0.172
											Ctrl/YA Amph 1 vs. Amph 3	0.027
											Ctrl/YA Amph 1 vs. Amph 4	0.006
											Ctrl/YA Amph 1 vs. Challenge	<,001
											Ctrl/YA Amph 2 vs. Amph 3	0.775
											Ctrl/YA Amph 2 vs. Amph 4	0.016
											Ctrl/YA Amph 2 vs. Challenge	0.482
											Ctrl/YA Amph 3 vs. Amph 4	0.998
											Ctrl/YA Amph 3 vs. Challenge	>,999
											Ctrl/YA Amph 4 vs. Challenge	>,999
											cKO/YA Saline vs. Amph 1	<,001
											cKO/YA Saline vs. Amph 2	<,001
											cKO/YA Saline vs. Amph 3	<,001
											cKO/YA Saline vs. Amph 4	<,001
											cKO/YA Saline vs. Challenge	<,001
											cKO/YA Amph 1 vs. Amph 2	0.678
											cKO/YA Amph 1 vs. Amph 3	0.525
											cKO/YA Amph 1 vs. Amph 4	0.916
											cKO/YA Amph 1 vs. Challenge	0.42
											cKO/YA Amph 2 vs. Amph 3	>,999
											cKO/YA Amph 2 vs. Amph 4	>,999
											cKO/YA Amph 2 vs. Challenge	>,999
											cKO/YA Amph 3 vs. Amph 4	>,999
											cKO/YA Amph 3 vs. Challenge	0.998
											cKO/YA Amph 4 vs. Challenge	0.999
		I	Distance moved 90 min following amphetamine injection (MA)	Ctrl/MA (N=18; 9 males, 9 females) cKO/MA (N=18; 8 males, 10 females)	Two-way RM ANOVA			Partial η2	Effect Size f	(1-β err probab)	Šídák's multiple comparisons test
					Days x Genotype	F (5, 165) = 7,491	P<0,001	0.184996	0.4764331	0.9530480	Saline Ctrl/MA vs. cKO/MA	0.98
					Days	F (5, 165) = 38,39	P<0,001	0.537732	1.0785390	1.0000000	Amph 1 Ctrl/MA vs. cKO/MA	<0,001
					Genotype	F (1, 33) = 1,317	P=0,26	0.0255635	0.1619695	0.2298779	Amph 2 Ctrl/MA vs. cKO/MA	0.07
											Amph 3 Ctrl/MA vs. cKO/MA	>0,99
											Amph 4 Ctrl/MA vs. cKO/MA	0.23
											Challenge Ctrl/MA vs. cKO/MA	0.65
											Ctrl/MA Saline vs. Amph 1	0.001
											Ctrl/MA Saline vs. Amph 2	<0,001
											Ctrl/MA Saline vs. Amph 3	<0,001
											Ctrl/MA Saline vs. Amph 4	<0,001
											Ctrl/MA Saline vs. Challenge	<0,001
											Ctrl/MA Amph 1 vs. Amph 2	0.47
											Ctrl/MA Amph 1 vs. Amph 3	0.006
											Ctrl/MA Amph 1 vs. Amph 4	<0,001
											Ctrl/MA Amph 1 vs. Challenge	<0,001
											Ctrl/MA Amph 2 vs. Amph 3	0.86
											Ctrl/MA Amph 2 vs. Amph 4	0.11
											Ctrl/MA Amph 2 vs. Challenge	0.01
											Ctrl/MA Amph 3 vs. Amph 4	0.99
											Ctrl/MA Amph 3 vs. Challenge	0.67
											Ctrl/MA Amph 4 vs. Challenge	>0,99
											cKO/MA Saline vs. Amph 1	<0,001
											cKO/MA Saline vs. Amph 2	<0,001
											cKO/MA Saline vs. Amph 3	<0,001
											cKO/MA Saline vs. Amph 4	<0,001
											cKO/MA Saline vs. Challenge	<0,001
											cKO/MA Amph 1 vs. Amph 2	>0,99
											cKO/MA Amph 1 vs. Amph 3	>0,99
											cKO/MA Amph 1 vs. Amph 4	0.22
											cKO/MA Amph 1 vs. Challenge	>0,99
											cKO/MA Amph 2 vs. Amph 3	>0,99
											cKO/MA Amph 2 vs. Amph 4	0.12
											cKO/MA Amph 2 vs. Challenge	0.97
											cKO/MA Amph 3 vs. Amph 4	0.74
											cKO/MA Amph 3 vs. Challenge	>0,99
											cKO/MA Amph 4 vs. Challenge	0.92

## Sheet: Amph Day 2
	Figure		Description	N-Number	Statistic		P-value				Post-hoc	Post-hoc P-value
	Fig. 8	J	Pre-Amphetamine locomotion on day 2 (YA)	Ctrl/YA (N=14; 4 males, 10 females) cKO/YA (N=22; 11 males, 11 females)	Two-way RM ANOVA			Partial η2	Effect Size f	(1-β err probab)	Šídák's multiple comparisons test
					Time x Genotype	F (2, 68) = 0,7664	P=,469	0.0220436	0.1501349	0.2040807	10 min Ctrl/YA vs. cKO/YA	0.645
					Time	F (2, 68) = 32,31	P<,001	0.487218	0.9747554	1.0000000	20 min Ctrl/YA vs. cKO/YA	0.599
					Genotype	F (1, 34) = 0,8605	P=,360	0.130473	0.3873628	0.8294985	30 min Ctrl/YA vs. cKO/YA	0.972
			Amphetamine-induced locomotion on day 2 (YA)		Two-way RM ANOVA			Partial η2	Effect Size f	(1-β err probab)	Šídák's multiple comparisons test
					Time x Genotype	F (8, 272) = 1,538	P=,144	0.0432697	0.2126655	0.3836183	10 min Ctrl/YA vs. cKO/YA	0.465
					Time	F (8, 272) = 11,38	P<,001	0.250846	0.5786528	0.9948112	20 min Ctrl/YA vs. cKO/YA	0.103
					Genotype	F (1, 34) = 4,172	P=,049	0.302663	0.6588068	0.9992852	30 min Ctrl/YA vs. cKO/YA	0.059
											40 min Ctrl/YA vs. cKO/YA	0.371
											50 min Ctrl/YA vs. cKO/YA	0.342
											60 min Ctrl/YA vs. cKO/YA	0.497
											70 min Ctrl/YA vs. cKO/YA	0.756
											80 min Ctrl/YA vs. cKO/YA	0.943
											90 min Ctrl/YA vs. cKO/YA	0.993
											Ctrl/YA 10 vs. 20	0.998
											Ctrl/YA 10 vs. 30	0.06
											Ctrl/YA 10 vs. 40	<,001
											Ctrl/YA 10 vs. 50	<,001
											Ctrl/YA 10 vs. 60	<,001
											Ctrl/YA 10 vs. 70	0.004
											Ctrl/YA 10 vs. 80	0.008
											Ctrl/YA 10 vs. 90	0.014
											Ctrl/YA 20 vs. 30	0.946
											Ctrl/YA 20 vs. 40	0.054
											Ctrl/YA 20 vs. 50	0.054
											Ctrl/YA 20 vs. 60	0.109
											Ctrl/YA 20 vs. 70	0.375
											Ctrl/YA 20 vs. 80	0.514
											Ctrl/YA 20 vs. 90	0.652
											Ctrl/YA 30 vs. 40	0.998
											Ctrl/YA 30 vs. 50	0.998
											Ctrl/YA 30 vs. 60	>,999
											Ctrl/YA 30 vs. 70	>,999
											Ctrl/YA 30 vs. 80	>,999
											Ctrl/YA 30 vs. 90	>,999
											Ctrl/YA 40 vs. 50	>,999
											Ctrl/YA 40 vs. 60	>,999
											Ctrl/YA 40 vs. 70	>,999
											Ctrl/YA 40 vs. 80	>,999
											Ctrl/YA 40 vs. 90	>,999
											Ctrl/YA 50 vs. 60	>,999
											Ctrl/YA 50 vs. 70	>,999
											Ctrl/YA 50 vs. 80	>,999
											Ctrl/YA 50 vs. 90	>,999
											Ctrl/YA 60 vs. 70	>,999
											Ctrl/YA 60 vs. 80	>,999
											Ctrl/YA 60 vs. 90	>,999
											Ctrl/YA 70 vs. 80	>,999
											Ctrl/YA 70 vs. 90	>,999
											Ctrl/YA 80 vs. 90	>,999
											cKO/YA 10 vs. 20	0.037
											cKO/YA 10 vs. 30	<,001
											cKO/YA 10 vs. 40	<,001
											cKO/YA 10 vs. 50	<,001
											cKO/YA 10 vs. 60	<,001
											cKO/YA 10 vs. 70	0.003
											cKO/YA 10 vs. 80	0.099
											cKO/YA 10 vs. 90	0.685
											cKO/YA 20 vs. 30	0.245
											cKO/YA 20 vs. 40	0.214
											cKO/YA 20 vs. 50	0.163
											cKO/YA 20 vs. 60	0.768
											cKO/YA 20 vs. 70	>,999
											cKO/YA 20 vs. 80	>,999
											cKO/YA 20 vs. 90	>,999
											cKO/YA 30 vs. 40	>,999
											cKO/YA 30 vs. 50	>,999
											cKO/YA 30 vs. 60	>,999
											cKO/YA 30 vs. 70	0.841
											cKO/YA 30 vs. 80	0.103
											cKO/YA 30 vs. 90	0.006
											cKO/YA 40 vs. 50	>,999
											cKO/YA 40 vs. 60	>,999
											cKO/YA 40 vs. 70	0.803
											cKO/YA 40 vs. 80	0.088
											cKO/YA 40 vs. 90	0.005
											cKO/YA 50 vs. 60	>,999
											cKO/YA 50 vs. 70	0.719
											cKO/YA 50 vs. 80	0.064
											cKO/YA 50 vs. 90	0.003
											cKO/YA 60 vs. 70	>,999
											cKO/YA 60 vs. 80	0.484
											cKO/YA 60 vs. 90	0.05
											cKO/YA 70 vs. 80	>,999
											cKO/YA 70 vs. 90	0.903
											cKO/YA 80 vs. 90	>,999
		K	Pre-Amphetamine locomotion on day 2 (MA)	Ctrl/MA (N=18; 9 males, 9 females) cKO/MA (N=18; 8 males, 10 females)	Two-way RM ANOVA			Partial η2	Effect Size f	(1-β err probab)	Šídák's multiple comparisons test
					Time x Genotype	F (2, 68) = 2,100	P=0,13	0.0581804	0.2485447	0.4750667	10 min Ctrl/MA vs. cKO/MA	0.96
					Time	F (2, 68) = 17,13	P<0,001	0.33508	0.7098869	0.9997235	20 min Ctrl/MA vs. cKO/MA	0.97
					Genotype	F (1, 34) = 0,1220	P=0,73	0.0174935	0.1334353	0.1747640	30 min Ctrl/MA vs. cKO/MA	0.68
			Amphetamine-induced locomotion on day 2 (MA)		Two-way RM ANOVA			Partial η2	Effect Size f	(1-β err probab)	Šídák's multiple comparisons test
					Time x Genotype	F (8, 272) = 1,943	P=0,05	0.0540673	0.2390767	0.4642573	10 min Ctrl/MA vs. cKO/MA	0.001
					Time	F (8, 272) = 14,11	P<0,001	0.293312	0.6442456	0.9989474	20 min Ctrl/MA vs. cKO/MA	<0,001
					Genotype	F (1, 34) = 16,23	P<0,001	0.57516	1.1635408	1.0000000	30 min Ctrl/MA vs. cKO/MA	<0,001
											40 min Ctrl/MA vs. cKO/MA	<0,001
											50 min Ctrl/MA vs. cKO/MA	0.006
											60 min Ctrl/MA vs. cKO/MA	0.02
											70 min Ctrl/MA vs. cKO/MA	0.03
											80 min Ctrl/MA vs. cKO/MA	0.06
											90 min Ctrl/MA vs. cKO/MA	0.15
											Ctrl/MA 10 vs. 20	0.1
											Ctrl/MA 10 vs. 30	<0,001
											Ctrl/MA 10 vs. 40	0.002
											Ctrl/MA 10 vs. 50	0.05
											Ctrl/MA 10 vs. 60	0.24
											Ctrl/MA 10 vs. 70	0.61
											Ctrl/MA 10 vs. 80	>0,99
											Ctrl/MA 10 vs. 90	>0,99
											Ctrl/MA 20 vs. 30	>0,99
											Ctrl/MA 20 vs. 40	>0,99
											Ctrl/MA 20 vs. 50	>0,99
											Ctrl/MA 20 vs. 60	>0,99
											Ctrl/MA 20 vs. 70	>0,99
											Ctrl/MA 20 vs. 80	>0,99
											Ctrl/MA 20 vs. 90	0.85
											Ctrl/MA 30 vs. 40	>0,99
											Ctrl/MA 30 vs. 50	>0,99
											Ctrl/MA 30 vs. 60	0.97
											Ctrl/MA 30 vs. 70	0.69
											Ctrl/MA 30 vs. 80	0.14
											Ctrl/MA 30 vs. 90	0.03
											Ctrl/MA 40 vs. 50	>0,99
											Ctrl/MA 40 vs. 60	>0,99
											Ctrl/MA 40 vs. 70	0.93
											Ctrl/MA 40 vs. 80	0.34
											Ctrl/MA 40 vs. 90	0.1
											Ctrl/MA 50 vs. 60	>0,99
											Ctrl/MA 50 vs. 70	>0,99
											Ctrl/MA 50 vs. 80	0.97
											Ctrl/MA 50 vs. 90	0.68
											Ctrl/MA 60 vs. 70	>0,99
											Ctrl/MA 60 vs. 80	>0,99
											Ctrl/MA 60 vs. 90	0.98
											Ctrl/MA 70 vs. 80	>0,99
											Ctrl/MA 70 vs. 90	>0,99
											Ctrl/MA 80 vs. 90	>0,99
											cKO/MA 10 vs. 20	<0,001
											cKO/MA 10 vs. 30	<0,001
											cKO/MA 10 vs. 40	<0,001
											cKO/MA 10 vs. 50	0.43
											cKO/MA 10 vs. 60	>0,99
											cKO/MA 10 vs. 70	>0,99
											cKO/MA 10 vs. 80	>0,99
											cKO/MA 10 vs. 90	0.97
											cKO/MA 20 vs. 30	>0,99
											cKO/MA 20 vs. 40	>0,99
											cKO/MA 20 vs. 50	0.89
											cKO/MA 20 vs. 60	0.07
											cKO/MA 20 vs. 70	0.006
											cKO/MA 20 vs. 80	<0,001
											cKO/MA 20 vs. 90	<0,001
											cKO/MA 30 vs. 40	>0,99
											cKO/MA 30 vs. 50	0.2
											cKO/MA 30 vs. 60	0.003
											cKO/MA 30 vs. 70	<0,001
											cKO/MA 30 vs. 80	<0,001
											cKO/MA 30 vs. 90	<0,001
											cKO/MA 40 vs. 50	0.86
											cKO/MA 40 vs. 60	0.06
											cKO/MA 40 vs. 70	0.005
											cKO/MA 40 vs. 80	<0,001
											cKO/MA 40 vs. 90	<0,001
											cKO/MA 50 vs. 60	>0,99
											cKO/MA 50 vs. 70	0.88
											cKO/MA 50 vs. 80	0.09
											cKO/MA 50 vs. 90	0.002
											cKO/MA 60 vs. 70	>0,99
											cKO/MA 60 vs. 80	0.92
											cKO/MA 60 vs. 90	0.14
											cKO/MA 70 vs. 80	>0,99
											cKO/MA 70 vs. 90	0.65
											cKO/MA 80 vs. 90	>0,99

## Sheet: Amph Day 3
	Figure		Description	N-Number	Statistic		P-value				Post-hoc	Post-hoc P-value
	Fig. 8	L	Pre-Amphetamine locomotion on day 3 (YA)	Ctrl/YA (N=14; 4 males, 10 females) cKO/YA (N=22; 11 males, 11 females)	Two-way RM ANOVA			Partial η2	Effect Size f	(1-β err probab)	Šídák's multiple comparisons test
					Time x Genotype	F (2, 68) = 4,916	P=,010	0.126319	0.3802397	0.7747375	10 min Ctrl/YA vs. cKO/YA	>,999
					Time	F (2, 68) = 7,951	P<,001	0.189524	0.4835728	0.9320864	20 min Ctrl/YA vs. cKO/YA	0.642
					Genotype	F (1, 34) = 1,095	P=,303	0.209027	0.5140685	0.9562699	30 min Ctrl/YA vs. cKO/YA	0.191
			Amphetamine-induced locomotion on day 3 (YA)		Two-way RM ANOVA			Partial η2	Effect Size f	(1-β err probab)	Šídák's multiple comparisons test
					Time x Genotype	F (8, 272) = 1,822	P=,073	0.0508564	0.2314764	0.4407415	10 min Ctrl/YA vs. cKO/YA	0.366
					Time	F (8, 272) = 9,747	P<,001	0.222798	0.5354129	0.9869729	20 min Ctrl/YA vs. cKO/YA	0.656
					Genotype	F (1, 34) = 0,7511	P=,392	0.0737649	0.2822048	0.5976664	30 min Ctrl/YA vs. cKO/YA	0.996
											40 min Ctrl/YA vs. cKO/YA	0.977
											50 min Ctrl/YA vs. cKO/YA	0.986
											60 min Ctrl/YA vs. cKO/YA	>,999
											70 min Ctrl/YA vs. cKO/YA	>,999
											80 min Ctrl/YA vs. cKO/YA	>,999
											90 min Ctrl/YA vs. cKO/YA	>,999
											Ctrl/YA 10 vs. 20	0.244
											Ctrl/YA 10 vs. 30	<,001
											Ctrl/YA 10 vs. 40	0.002
											Ctrl/YA 10 vs. 50	0.012
											Ctrl/YA 10 vs. 60	0.007
											Ctrl/YA 10 vs. 70	0.048
											Ctrl/YA 10 vs. 80	0.524
											Ctrl/YA 10 vs. 90	>,999
											Ctrl/YA 20 vs. 30	0.868
											Ctrl/YA 20 vs. 40	0.999
											Ctrl/YA 20 vs. 50	>,999
											Ctrl/YA 20 vs. 60	>,999
											Ctrl/YA 20 vs. 70	>,999
											Ctrl/YA 20 vs. 80	>,999
											Ctrl/YA 20 vs. 90	0.988
											Ctrl/YA 30 vs. 40	>,999
											Ctrl/YA 30 vs. 50	>,999
											Ctrl/YA 30 vs. 60	>,999
											Ctrl/YA 30 vs. 70	0.999
											Ctrl/YA 30 vs. 80	0.572
											Ctrl/YA 30 vs. 90	0.019
											Ctrl/YA 40 vs. 50	>,999
											Ctrl/YA 40 vs. 60	>,999
											Ctrl/YA 40 vs. 70	>,999
											Ctrl/YA 40 vs. 80	0.956
											Ctrl/YA 40 vs. 90	0.112
											Ctrl/YA 50 vs. 60	>,999
											Ctrl/YA 50 vs. 70	>,999
											Ctrl/YA 50 vs. 80	>,999
											Ctrl/YA 50 vs. 90	0.359
											Ctrl/YA 60 vs. 70	>,999
											Ctrl/YA 60 vs. 80	0.996
											Ctrl/YA 60 vs. 90	0.24
											Ctrl/YA 70 vs. 80	>,999
											Ctrl/YA 70 vs. 90	0.715
											Ctrl/YA 80 vs. 90	>,999
											cKO/YA 10 vs. 20	0.381
											cKO/YA 10 vs. 30	0.113
											cKO/YA 10 vs. 40	0.202
											cKO/YA 10 vs. 50	0.793
											cKO/YA 10 vs. 60	>,999
											cKO/YA 10 vs. 70	>,999
											cKO/YA 10 vs. 80	>,999
											cKO/YA 10 vs. 90	0.214
											cKO/YA 20 vs. 30	>,999
											cKO/YA 20 vs. 40	>,999
											cKO/YA 20 vs. 50	>,999
											cKO/YA 20 vs. 60	0.997
											cKO/YA 20 vs. 70	0.217
											cKO/YA 20 vs. 80	0.006
											cKO/YA 20 vs. 90	<,001
											cKO/YA 30 vs. 40	>,999
											cKO/YA 30 vs. 50	>,999
											cKO/YA 30 vs. 60	0.876
											cKO/YA 30 vs. 70	0.055
											cKO/YA 30 vs. 80	<,001
											cKO/YA 30 vs. 90	<,001
											cKO/YA 40 vs. 50	>,999
											cKO/YA 40 vs. 60	0.964
											cKO/YA 40 vs. 70	0.104
											cKO/YA 40 vs. 80	0.002
											cKO/YA 40 vs. 90	<,001
											cKO/YA 50 vs. 60	>,999
											cKO/YA 50 vs. 70	0.584
											cKO/YA 50 vs. 80	0.031
											cKO/YA 50 vs. 90	<,001
											cKO/YA 60 vs. 70	>,999
											cKO/YA 60 vs. 80	0.488
											cKO/YA 60 vs. 90	0.007
											cKO/YA 70 vs. 80	>,999
											cKO/YA 70 vs. 90	0.376
											cKO/YA 80 vs. 90	0.998
		M	Pre-Amphetamine locomotion on day 3 (MA)	Ctrl/MA (N=18; 9 males, 9 females) cKO/MA (N=18; 8 males, 10 females)	Two-way RM ANOVA			Partial η2	Effect Size f	(1-β err probab)	Šídák's multiple comparisons test
					Time x Genotype	F (2, 68) = 0,7714	P=0,47	0.0221836	0.1506215	0.1894920	10 min Ctrl/MA vs. cKO/MA	>0,99
					Time	F (2, 68) = 2,746	P=0,07	0.0747354	0.2842041	0.5276707	20 min Ctrl/MA vs. cKO/MA	0.97
					Genotype	F (1, 34) = 0,1813	P=0,67	0.0488084	0.2265236	0.3662216	30 min Ctrl/MA vs. cKO/MA	0.84
			Amphetamine-induced locomotion on day 3 (MA)		Two-way RM ANOVA			Partial η2	Effect Size f	(1-β err probab)	Šídák's multiple comparisons test
					Time x Genotype	F (8, 272) = 1,305	P=0,24	0.0369523	0.1958830	0.3347108	10 min Ctrl/MA vs. cKO/MA	<0,001
					Time	F (8, 272) = 25,31	P<0,001	0.426761	0.8628289	0.9999991	20 min Ctrl/MA vs. cKO/MA	0.009
					Genotype	F (1, 34) = 11,04	P=0,002	0.35958	0.7493168	0.9999509	30 min Ctrl/MA vs. cKO/MA	0.11
											40 min Ctrl/MA vs. cKO/MA	0.21
											50 min Ctrl/MA vs. cKO/MA	0.2
											60 min Ctrl/MA vs. cKO/MA	0.29
											70 min Ctrl/MA vs. cKO/MA	0.27
											80 min Ctrl/MA vs. cKO/MA	0.21
											90 min Ctrl/MA vs. cKO/MA	0.07
											Ctrl/MA 10 vs. 20	>0,99
											Ctrl/MA 10 vs. 30	>0,99
											Ctrl/MA 10 vs. 40	>0,99
											Ctrl/MA 10 vs. 50	>0,99
											Ctrl/MA 10 vs. 60	0.54
											Ctrl/MA 10 vs. 70	0.03
											Ctrl/MA 10 vs. 80	<0,001
											Ctrl/MA 10 vs. 90	<0,001
											Ctrl/MA 20 vs. 30	>0,99
											Ctrl/MA 20 vs. 40	>0,99
											Ctrl/MA 20 vs. 50	0.62
											Ctrl/MA 20 vs. 60	0.08
											Ctrl/MA 20 vs. 70	0.002
											Ctrl/MA 20 vs. 80	<0,001
											Ctrl/MA 20 vs. 90	<0,001
											Ctrl/MA 30 vs. 40	>0,99
											Ctrl/MA 30 vs. 50	0.83
											Ctrl/MA 30 vs. 60	0.16
											Ctrl/MA 30 vs. 70	0.004
											Ctrl/MA 30 vs. 80	<0,001
											Ctrl/MA 30 vs. 90	<0,001
											Ctrl/MA 40 vs. 50	>0,99
											Ctrl/MA 40 vs. 60	0.68
											Ctrl/MA 40 vs. 70	0.04
											Ctrl/MA 40 vs. 80	0.001
											Ctrl/MA 40 vs. 90	<0,001
											Ctrl/MA 50 vs. 60	>0,99
											Ctrl/MA 50 vs. 70	0.86
											Ctrl/MA 50 vs. 80	0.15
											Ctrl/MA 50 vs. 90	0.007
											Ctrl/MA 60 vs. 70	>0,99
											Ctrl/MA 60 vs. 80	0.8
											Ctrl/MA 60 vs. 90	0.13
											Ctrl/MA 70 vs. 80	>0,99
											Ctrl/MA 70 vs. 90	0.92
											Ctrl/MA 80 vs. 90	>0,99
											cKO/MA 10 vs. 20	>0,99
											cKO/MA 10 vs. 30	0.56
											cKO/MA 10 vs. 40	0.03
											cKO/MA 10 vs. 50	<0,001
											cKO/MA 10 vs. 60	<0,001
											cKO/MA 10 vs. 70	<0,001
											cKO/MA 10 vs. 80	<0,001
											cKO/MA 10 vs. 90	<0,001
											cKO/MA 20 vs. 30	>0,99
											cKO/MA 20 vs. 40	0.31
											cKO/MA 20 vs. 50	0.005
											cKO/MA 20 vs. 60	<0,001
											cKO/MA 20 vs. 70	<0,001
											cKO/MA 20 vs. 80	<0,001
											cKO/MA 20 vs. 90	<0,001
											cKO/MA 30 vs. 40	>0,99
											cKO/MA 30 vs. 50	0.48
											cKO/MA 30 vs. 60	0.02
											cKO/MA 30 vs. 70	<0,001
											cKO/MA 30 vs. 80	<0,001
											cKO/MA 30 vs. 90	<0,001
											cKO/MA 40 vs. 50	>0,99
											cKO/MA 40 vs. 60	0.46
											cKO/MA 40 vs. 70	0.02
											cKO/MA 40 vs. 80	0.001
											cKO/MA 40 vs. 90	<0,001
											cKO/MA 50 vs. 60	>0,99
											cKO/MA 50 vs. 70	0.7
											cKO/MA 50 vs. 80	0.14
											cKO/MA 50 vs. 90	0.07
											cKO/MA 60 vs. 70	>0,99
											cKO/MA 60 vs. 80	0.93
											cKO/MA 60 vs. 90	0.79
											cKO/MA 70 vs. 80	>0,99
											cKO/MA 70 vs. 90	>0,99
											cKO/MA 80 vs. 90	>0,99

## Sheet: Amph Day 4
	Figure		Description	N-Number	Statistic		P-value				Post-hoc	Post-hoc P-value
	Supplementary Fig. 8	A	Pre-Amphetamine locomotion on day 4 (YA)	Ctrl/YA (N=14; 4 males, 10 females) cKO/YA (N=22; 11 males, 11 females)	Two-way RM ANOVA			Partial η2	Effect Size f	(1-β err probab)	Šídák's multiple comparisons test
					Time x Genotype	F (2, 68) = 3,085	P=,052	0.0831896	0.3012277	0.5756837	10 min Ctrl/YA vs. cKO/YA	0.866
					Time	F (2, 68) = 17,76	P<,001	0.343068	0.7226532	0.9993020	20 min Ctrl/YA vs. cKO/YA	0.42
					Genotype	F (1, 34) = 2,186	P=,148	0.349188	0.7324905	0.9994538	30 min Ctrl/YA vs. cKO/YA	0.11
			Amphetamine-induced locomotion on day 4 (YA)		Two-way RM ANOVA			Partial η2	Effect Size f	(1-β err probab)	Šídák's multiple comparisons test
					Time x Genotype	F (8, 272) = 2,273	P=,023	0.0626554	0.2585412	0.5248695	10 min Ctrl/YA vs. cKO/YA	0.501
					Time	F (8, 272) = 11,55	P<,001	0.253634	0.5829461	0.9952911	20 min Ctrl/YA vs. cKO/YA	>,999
					Genotype	F (1, 34) = 0,02448	P=,877	0.00214933	0.0464108	0.0652410	30 min Ctrl/YA vs. cKO/YA	>,999
											40 min Ctrl/YA vs. cKO/YA	>,999
											50 min Ctrl/YA vs. cKO/YA	0.997
											60 min Ctrl/YA vs. cKO/YA	0.997
											70 min Ctrl/YA vs. cKO/YA	0.998
											80 min Ctrl/YA vs. cKO/YA	>,999
											90 min Ctrl/YA vs. cKO/YA	>,999
											Ctrl/YA 10 vs. 20	0.477
											Ctrl/YA 10 vs. 30	0.003
											Ctrl/YA 10 vs. 40	0.004
											Ctrl/YA 10 vs. 50	0.003
											Ctrl/YA 10 vs. 60	0.057
											Ctrl/YA 10 vs. 70	0.736
											Ctrl/YA 10 vs. 80	>,999
											Ctrl/YA 10 vs. 90	>,999
											Ctrl/YA 20 vs. 30	0.984
											Ctrl/YA 20 vs. 40	0.993
											Ctrl/YA 20 vs. 50	0.98
											Ctrl/YA 20 vs. 60	>,999
											Ctrl/YA 20 vs. 70	>,999
											Ctrl/YA 20 vs. 80	0.973
											Ctrl/YA 20 vs. 90	0.138
											Ctrl/YA 30 vs. 40	>,999
											Ctrl/YA 30 vs. 50	>,999
											Ctrl/YA 30 vs. 60	>,999
											Ctrl/YA 30 vs. 70	0.891
											Ctrl/YA 30 vs. 80	0.041
											Ctrl/YA 30 vs. 90	<,001
											Ctrl/YA 40 vs. 50	>,999
											Ctrl/YA 40 vs. 60	>,999
											Ctrl/YA 40 vs. 70	0.932
											Ctrl/YA 40 vs. 80	0.054
											Ctrl/YA 40 vs. 90	<,001
											Ctrl/YA 50 vs. 60	>,999
											Ctrl/YA 50 vs. 70	0.876
											Ctrl/YA 50 vs. 80	0.037
											Ctrl/YA 50 vs. 90	<,001
											Ctrl/YA 60 vs. 70	>,999
											Ctrl/YA 60 vs. 80	0.398
											Ctrl/YA 60 vs. 90	0.01
											Ctrl/YA 70 vs. 80	0.998
											Ctrl/YA 70 vs. 90	0.288
											Ctrl/YA 80 vs. 90	>,999
											cKO/YA 10 vs. 20	>,999
											cKO/YA 10 vs. 30	>,999
											cKO/YA 10 vs. 40	>,999
											cKO/YA 10 vs. 50	>,999
											cKO/YA 10 vs. 60	>,999
											cKO/YA 10 vs. 70	0.264
											cKO/YA 10 vs. 80	0.008
											cKO/YA 10 vs. 90	<,001
											cKO/YA 20 vs. 30	>,999
											cKO/YA 20 vs. 40	>,999
											cKO/YA 20 vs. 50	>,999
											cKO/YA 20 vs. 60	0.999
											cKO/YA 20 vs. 70	0.255
											cKO/YA 20 vs. 80	0.008
											cKO/YA 20 vs. 90	<,001
											cKO/YA 30 vs. 40	>,999
											cKO/YA 30 vs. 50	>,999
											cKO/YA 30 vs. 60	0.969
											cKO/YA 30 vs. 70	0.105
											cKO/YA 30 vs. 80	0.002
											cKO/YA 30 vs. 90	<,001
											cKO/YA 40 vs. 50	>,999
											cKO/YA 40 vs. 60	0.904
											cKO/YA 40 vs. 70	0.06
											cKO/YA 40 vs. 80	0.001
											cKO/YA 40 vs. 90	<,001
											cKO/YA 50 vs. 60	>,999
											cKO/YA 50 vs. 70	0.514
											cKO/YA 50 vs. 80	0.025
											cKO/YA 50 vs. 90	<,001
											cKO/YA 60 vs. 70	>,999
											cKO/YA 60 vs. 80	0.473
											cKO/YA 60 vs. 90	0.01
											cKO/YA 70 vs. 80	>,999
											cKO/YA 70 vs. 90	0.485
											cKO/YA 80 vs. 90	>,999
		D	Pre-Amphetamine locomotion on day 4 (MA)	Ctrl/MA (N=18; 9 males, 9 females) cKO/MA (N=18; 8 males, 10 females)	Two-way RM ANOVA			Partial η2	Effect Size f	(1-β err probab)	Šídák's multiple comparisons test
					Time x Genotype	F (2, 68) = 0,3329	P=0,72	0.00969676	0.0989530	0.1089014	10 min Ctrl/MA vs. cKO/MA	0.62
					Time	F (2, 68) = 8,258	P<0,001	0.195424	0.4928398	0.9403347	20 min Ctrl/MA vs. cKO/MA	0.42
					Genotype	F (1, 34) = 2,059	P=0,16	0.319499	0.6852052	0.9982980	30 min Ctrl/MA vs. cKO/MA	0.32
			Amphetamine-induced locomotion on day 4 (MA)		Two-way RM ANOVA			Partial η2	Effect Size f	(1-β err probab)	Šídák's multiple comparisons test
					Time x Genotype	F (8, 272) = 0,5562	P=0,81	0.0160965	0.1279056	0.1702543	10 min Ctrl/MA vs. cKO/MA	0.98
					Time	F (8, 272) = 35,55	P<0,001	0.511136	1.0225261	1.0000000	20 min Ctrl/MA vs. cKO/MA	>0,99
					Genotype	F (1, 34) = 0,2416	P=0,63	0.0270058	0.1665994	0.2562695	30 min Ctrl/MA vs. cKO/MA	>0,99
											40 min Ctrl/MA vs. cKO/MA	>0,99
											50 min Ctrl/MA vs. cKO/MA	>0,99
											60 min Ctrl/MA vs. cKO/MA	>0,99
											70 min Ctrl/MA vs. cKO/MA	>0,99
											80 min Ctrl/MA vs. cKO/MA	>0,99
											90 min Ctrl/MA vs. cKO/MA	0.96
											Ctrl/MA 10 vs. 20	>0,99
											Ctrl/MA 10 vs. 30	0.61
											Ctrl/MA 10 vs. 40	<0,001
											Ctrl/MA 10 vs. 50	<0,001
											Ctrl/MA 10 vs. 60	<0,001
											Ctrl/MA 10 vs. 70	<0,001
											Ctrl/MA 10 vs. 80	<0,001
											Ctrl/MA 10 vs. 90	<0,001
											Ctrl/MA 20 vs. 30	>0,99
											Ctrl/MA 20 vs. 40	0.02
											Ctrl/MA 20 vs. 50	<0,001
											Ctrl/MA 20 vs. 60	<0,001
											Ctrl/MA 20 vs. 70	<0,001
											Ctrl/MA 20 vs. 80	<0,001
											Ctrl/MA 20 vs. 90	<0,001
											Ctrl/MA 30 vs. 40	0.78
											Ctrl/MA 30 vs. 50	0.08
											Ctrl/MA 30 vs. 60	0.02
											Ctrl/MA 30 vs. 70	0.001
											Ctrl/MA 30 vs. 80	<0,001
											Ctrl/MA 30 vs. 90	<0,001
											Ctrl/MA 40 vs. 50	>0,99
											Ctrl/MA 40 vs. 60	>0,99
											Ctrl/MA 40 vs. 70	0.7
											Ctrl/MA 40 vs. 80	0.06
											Ctrl/MA 40 vs. 90	<0,001
											Ctrl/MA 50 vs. 60	>0,99
											Ctrl/MA 50 vs. 70	>0,99
											Ctrl/MA 50 vs. 80	0.71
											Ctrl/MA 50 vs. 90	0.01
											Ctrl/MA 60 vs. 70	>0,99
											Ctrl/MA 60 vs. 80	0.95
											Ctrl/MA 60 vs. 90	0.04
											Ctrl/MA 70 vs. 80	>0,99
											Ctrl/MA 70 vs. 90	0.38
											Ctrl/MA 80 vs. 90	>0,99
											cKO/MA 10 vs. 20	0.73
											cKO/MA 10 vs. 30	<0,001
											cKO/MA 10 vs. 40	<0,001
											cKO/MA 10 vs. 50	<0,001
											cKO/MA 10 vs. 60	<0,001
											cKO/MA 10 vs. 70	<0,001
											cKO/MA 10 vs. 80	<0,001
											cKO/MA 10 vs. 90	<0,001
											cKO/MA 20 vs. 30	0.53
											cKO/MA 20 vs. 40	0.03
											cKO/MA 20 vs. 50	<0,001
											cKO/MA 20 vs. 60	<0,001
											cKO/MA 20 vs. 70	<0,001
											cKO/MA 20 vs. 80	<0,001
											cKO/MA 20 vs. 90	<0,001
											cKO/MA 30 vs. 40	>0,99
											cKO/MA 30 vs. 50	0.85
											cKO/MA 30 vs. 60	0.12
											cKO/MA 30 vs. 70	0.05
											cKO/MA 30 vs. 80	0.004
											cKO/MA 30 vs. 90	<0,001
											cKO/MA 40 vs. 50	>0,99
											cKO/MA 40 vs. 60	0.87
											cKO/MA 40 vs. 70	0.65
											cKO/MA 40 vs. 80	0.14
											cKO/MA 40 vs. 90	0.03
											cKO/MA 50 vs. 60	>0,99
											cKO/MA 50 vs. 70	>0,99
											cKO/MA 50 vs. 80	0.85
											cKO/MA 50 vs. 90	0.47
											cKO/MA 60 vs. 70	>0,99
											cKO/MA 60 vs. 80	>0,99
											cKO/MA 60 vs. 90	>0,99
											cKO/MA 70 vs. 80	>0,99
											cKO/MA 70 vs. 90	>0,99
											cKO/MA 80 vs. 90	>0,99

## Sheet: Amph Day 5
	Figure		Description	N-Number	Statistic		P-value				Post-hoc	Post-hoc P-value
	Supplementary Fig. 8	B	Pre-Amphetamine locomotion on day 5 (YA)	Ctrl/YA (N=14; 4 males, 10 females) cKO/YA (N=22; 11 males, 11 females)	Two-way RM ANOVA			Partial η2	Effect Size f	(1-β err probab)	Šídák's multiple comparisons test
					Time x Genotype	F (2, 68) = 1,482	P=,234	0.0417612	0.2087611	0.3197678	10 min Ctrl/YA vs. cKO/YA	0.803
					Time	F (2, 68) = 8,884	P<,001	0.207167	0.5111754	0.9543254	20 min Ctrl/YA vs. cKO/YA	0.359
					Genotype	F (1, 34) = 1,743	P=,196	0.401482	0.8190191	0.9999482	30 min Ctrl/YA vs. cKO/YA	0.352
			Amphetamine-induced locomotion on day 5 (YA)		Two-way RM ANOVA			Partial η2	Effect Size f	(1-β err probab)	Šídák's multiple comparisons test
					Time x Genotype	F (8, 272) = 1,725	P=,093	0.0482798	0.2252309	0.4215722	10 min Ctrl/YA vs. cKO/YA	>,999
					Time	F (8, 272) = 11,63	P<,001	0.254916	0.5849199	0.9954981	20 min Ctrl/YA vs. cKO/YA	>,999
					Genotype	F (1, 34) = 0,5472	P=,465	0.0818014	0.2984779	0.6459804	30 min Ctrl/YA vs. cKO/YA	>,999
											40 min Ctrl/YA vs. cKO/YA	0.992
											50 min Ctrl/YA vs. cKO/YA	0.988
											60 min Ctrl/YA vs. cKO/YA	0.953
											70 min Ctrl/YA vs. cKO/YA	0.81
											80 min Ctrl/YA vs. cKO/YA	0.98
											90 min Ctrl/YA vs. cKO/YA	0.991
											Ctrl/YA 10 vs. 20	0.618
											Ctrl/YA 10 vs. 30	0.43
											Ctrl/YA 10 vs. 40	0.35
											Ctrl/YA 10 vs. 50	0.972
											Ctrl/YA 10 vs. 60	>,999
											Ctrl/YA 10 vs. 70	>,999
											Ctrl/YA 10 vs. 80	>,999
											Ctrl/YA 10 vs. 90	0.994
											Ctrl/YA 20 vs. 30	>,999
											Ctrl/YA 20 vs. 40	>,999
											Ctrl/YA 20 vs. 50	>,999
											Ctrl/YA 20 vs. 60	>,999
											Ctrl/YA 20 vs. 70	0.999
											Ctrl/YA 20 vs. 80	0.194
											Ctrl/YA 20 vs. 90	0.008
											Ctrl/YA 30 vs. 40	>,999
											Ctrl/YA 30 vs. 50	>,999
											Ctrl/YA 30 vs. 60	>,999
											Ctrl/YA 30 vs. 70	0.989
											Ctrl/YA 30 vs. 80	0.109
											Ctrl/YA 30 vs. 90	0.004
											Ctrl/YA 40 vs. 50	>,999
											Ctrl/YA 40 vs. 60	>,999
											Ctrl/YA 40 vs. 70	0.975
											Ctrl/YA 40 vs. 80	0.082
											Ctrl/YA 40 vs. 90	0.003
											Ctrl/YA 50 vs. 60	>,999
											Ctrl/YA 50 vs. 70	>,999
											Ctrl/YA 50 vs. 80	0.634
											Ctrl/YA 50 vs. 90	0.057
											Ctrl/YA 60 vs. 70	>,999
											Ctrl/YA 60 vs. 80	0.953
											Ctrl/YA 60 vs. 90	0.225
											Ctrl/YA 70 vs. 80	0.998
											Ctrl/YA 70 vs. 90	0.487
											Ctrl/YA 80 vs. 90	>,999
											cKO/YA 10 vs. 20	>,999
											cKO/YA 10 vs. 30	>,999
											cKO/YA 10 vs. 40	>,999
											cKO/YA 10 vs. 50	0.976
											cKO/YA 10 vs. 60	0.191
											cKO/YA 10 vs. 70	0.002
											cKO/YA 10 vs. 80	<,001
											cKO/YA 10 vs. 90	<,001
											cKO/YA 20 vs. 30	>,999
											cKO/YA 20 vs. 40	>,999
											cKO/YA 20 vs. 50	0.814
											cKO/YA 20 vs. 60	0.069
											cKO/YA 20 vs. 70	<,001
											cKO/YA 20 vs. 80	<,001
											cKO/YA 20 vs. 90	<,001
											cKO/YA 30 vs. 40	>,999
											cKO/YA 30 vs. 50	0.53
											cKO/YA 30 vs. 60	0.024
											cKO/YA 30 vs. 70	<,001
											cKO/YA 30 vs. 80	<,001
											cKO/YA 30 vs. 90	<,001
											cKO/YA 40 vs. 50	>,999
											cKO/YA 40 vs. 60	0.516
											cKO/YA 40 vs. 70	0.012
											cKO/YA 40 vs. 80	0.001
											cKO/YA 40 vs. 90	<,001
											cKO/YA 50 vs. 60	>,999
											cKO/YA 50 vs. 70	0.45
											cKO/YA 50 vs. 80	0.114
											cKO/YA 50 vs. 90	0.005
											cKO/YA 60 vs. 70	>,999
											cKO/YA 60 vs. 80	0.917
											cKO/YA 60 vs. 90	0.201
											cKO/YA 70 vs. 80	>,999
											cKO/YA 70 vs. 90	0.996
											cKO/YA 80 vs. 90	>,999
		E	Pre-Amphetamine locomotion on day 5 (MA)	Ctrl/MA (N=18; 9 males, 9 females) cKO/MA (N=18; 8 males, 10 females)	Two-way RM ANOVA			Partial η2	Effect Size f	(1-β err probab)	Šídák's multiple comparisons test
					Time x Genotype	F (2, 68) = 4,384	P=0,02	0.114209	0.3590753	0.7269323	10 min Ctrl/MA vs. cKO/MA	0.86
					Time	F (2, 68) = 2,548	P=0,09	0.0697155	0.2737518	0.4979472	20 min Ctrl/MA vs. cKO/MA	0.38
					Genotype	F (1, 34) = 2,508	P=0,12	0.391769	0.8025655	0.9999166	30 min Ctrl/MA vs. cKO/MA	0.06
			Amphetamine-induced locomotion on day 5 (MA)		Two-way RM ANOVA			Partial η2	Effect Size f	(1-β err probab)	Šídák's multiple comparisons test
					Time x Genotype	F (8, 272) = 1,048	P=0,40	0.0299135	0.1756016	0.2792994	10 min Ctrl/MA vs. cKO/MA	>0,99
					Time	F (8, 272) = 29,00	P<0,001	0.460332	0.9235746	0.9999999	20 min Ctrl/MA vs. cKO/MA	0.85
					Genotype	F (1, 34) = 1,828	P=0,19	0.203781	0.5059015	0.9769766	30 min Ctrl/MA vs. cKO/MA	0.52
											40 min Ctrl/MA vs. cKO/MA	0.65
											50 min Ctrl/MA vs. cKO/MA	0.79
											60 min Ctrl/MA vs. cKO/MA	0.82
											70 min Ctrl/MA vs. cKO/MA	0.85
											80 min Ctrl/MA vs. cKO/MA	0.95
											90 min Ctrl/MA vs. cKO/MA	0.97
											Ctrl/MA 10 vs. 20	>0,99
											Ctrl/MA 10 vs. 30	0.97
											Ctrl/MA 10 vs. 40	0.02
											Ctrl/MA 10 vs. 50	<0,001
											Ctrl/MA 10 vs. 60	<0,001
											Ctrl/MA 10 vs. 70	<0,001
											Ctrl/MA 10 vs. 80	<0,001
											Ctrl/MA 10 vs. 90	<0,001
											Ctrl/MA 20 vs. 30	>0,99
											Ctrl/MA 20 vs. 40	0.12
											Ctrl/MA 20 vs. 50	0.005
											Ctrl/MA 20 vs. 60	<0,001
											Ctrl/MA 20 vs. 70	<0,001
											Ctrl/MA 20 vs. 80	<0,001
											Ctrl/MA 20 vs. 90	<0,001
											Ctrl/MA 30 vs. 40	0.93
											Ctrl/MA 30 vs. 50	0.23
											Ctrl/MA 30 vs. 60	0.07
											Ctrl/MA 30 vs. 70	0.002
											Ctrl/MA 30 vs. 80	<0,001
											Ctrl/MA 30 vs. 90	<0,001
											Ctrl/MA 40 vs. 50	>0,99
											Ctrl/MA 40 vs. 60	>0,99
											Ctrl/MA 40 vs. 70	0.55
											Ctrl/MA 40 vs. 80	0.15
											Ctrl/MA 40 vs. 90	0.01
											Ctrl/MA 50 vs. 60	>0,99
											Ctrl/MA 50 vs. 70	>0,99
											Ctrl/MA 50 vs. 80	0.85
											Ctrl/MA 50 vs. 90	0.24
											Ctrl/MA 60 vs. 70	>0,99
											Ctrl/MA 60 vs. 80	>0,99
											Ctrl/MA 60 vs. 90	0.59
											Ctrl/MA 70 vs. 80	>0,99
											Ctrl/MA 70 vs. 90	>0,99
											Ctrl/MA 80 vs. 90	>0,99
											cKO/MA 10 vs. 20	0.08
											cKO/MA 10 vs. 30	<0,001
											cKO/MA 10 vs. 40	<0,001
											cKO/MA 10 vs. 50	<0,001
											cKO/MA 10 vs. 60	<0,001
											cKO/MA 10 vs. 70	<0,001
											cKO/MA 10 vs. 80	<0,001
											cKO/MA 10 vs. 90	<0,001
											cKO/MA 20 vs. 30	0.67
											cKO/MA 20 vs. 40	0.01
											cKO/MA 20 vs. 50	0.002
											cKO/MA 20 vs. 60	<0,001
											cKO/MA 20 vs. 70	<0,001
											cKO/MA 20 vs. 80	<0,001
											cKO/MA 20 vs. 90	<0,001
											cKO/MA 30 vs. 40	>0,99
											cKO/MA 30 vs. 50	0.9
											cKO/MA 30 vs. 60	0.63
											cKO/MA 30 vs. 70	0.08
											cKO/MA 30 vs. 80	0.08
											cKO/MA 30 vs. 90	0.01
											cKO/MA 40 vs. 50	>0,99
											cKO/MA 40 vs. 60	>0,99
											cKO/MA 40 vs. 70	0.98
											cKO/MA 40 vs. 80	0.98
											cKO/MA 40 vs. 90	0.61
											cKO/MA 50 vs. 60	>0,99
											cKO/MA 50 vs. 70	>0,99
											cKO/MA 50 vs. 80	>0,99
											cKO/MA 50 vs. 90	0.94
											cKO/MA 60 vs. 70	>0,99
											cKO/MA 60 vs. 80	>0,99
											cKO/MA 60 vs. 90	>0,99
											cKO/MA 70 vs. 80	>0,99
											cKO/MA 70 vs. 90	>0,99
											cKO/MA 80 vs. 90	>0,99

## Sheet: Amph Day 17
	Figure		Description	N-Number	Statistic		P-value				Post-hoc	Post-hoc P-value
	Supplementary Fig. 8	C	Pre-Amphetamine locomotion on day 17 (YA)	Ctrl/YA (N=14; 4 males, 10 females) cKO/YA (N=22; 11 males, 11 females)	Two-way RM ANOVA			Partial η2	Effect Size f	(1-β err probab)	Šídák's multiple comparisons test
					Time x Genotype	F (2, 68) = 0,5297	P=,591	0.0153406	0.1248185	0.1448335	10 min Ctrl/YA vs. cKO/YA	0.9
					Time	F (2, 68) = 47,93	P<,001	0.584996	1.1872717	1.0000000	20 min Ctrl/YA vs. cKO/YA	0.987
					Genotype	F (1, 34) = 0,4255	P=,519	0.083517	0.3018736	0.5774881	30 min Ctrl/YA vs. cKO/YA	0.74
			Amphetamine-induced locomotion on day 17 (YA)		Two-way RM ANOVA			Partial η2	Effect Size f	(1-β err probab)	Šídák's multiple comparisons test
					Time x Genotype	F (8, 272) = 2,074	P=,039	0.0574823	0.2469576	0.4887761	10 min Ctrl/YA vs. cKO/YA	0.98
					Time	F (8, 272) = 24,56	P<,001	0.419401	0.8499168	0.9999986	20 min Ctrl/YA vs. cKO/YA	>,999
					Genotype	F (1, 34) = 0,03787	P=,847	0.00228535	0.0478600	0.0662162	30 min Ctrl/YA vs. cKO/YA	>,999
											40 min Ctrl/YA vs. cKO/YA	0.949
											50 min Ctrl/YA vs. cKO/YA	0.923
											60 min Ctrl/YA vs. cKO/YA	0.928
											70 min Ctrl/YA vs. cKO/YA	>,999
											80 min Ctrl/YA vs. cKO/YA	>,999
											90 min Ctrl/YA vs. cKO/YA	0.965
											Ctrl/YA 10 vs. 20	>,999
											Ctrl/YA 10 vs. 30	>,999
											Ctrl/YA 10 vs. 40	>,999
											Ctrl/YA 10 vs. 50	>,999
											Ctrl/YA 10 vs. 60	>,999
											Ctrl/YA 10 vs. 70	0.691
											Ctrl/YA 10 vs. 80	<,001
											Ctrl/YA 10 vs. 90	<,001
											Ctrl/YA 20 vs. 30	>,999
											Ctrl/YA 20 vs. 40	>,999
											Ctrl/YA 20 vs. 50	>,999
											Ctrl/YA 20 vs. 60	0.927
											Ctrl/YA 20 vs. 70	0.034
											Ctrl/YA 20 vs. 80	<,001
											Ctrl/YA 20 vs. 90	<,001
											Ctrl/YA 30 vs. 40	>,999
											Ctrl/YA 30 vs. 50	>,999
											Ctrl/YA 30 vs. 60	0.952
											Ctrl/YA 30 vs. 70	0.042
											Ctrl/YA 30 vs. 80	<,001
											Ctrl/YA 30 vs. 90	<,001
											Ctrl/YA 40 vs. 50	>,999
											Ctrl/YA 40 vs. 60	0.969
											Ctrl/YA 40 vs. 70	0.052
											Ctrl/YA 40 vs. 80	<,001
											Ctrl/YA 40 vs. 90	<,001
											Ctrl/YA 50 vs. 60	>,999
											Ctrl/YA 50 vs. 70	0.173
											Ctrl/YA 50 vs. 80	<,001
											Ctrl/YA 50 vs. 90	<,001
											Ctrl/YA 60 vs. 70	0.993
											Ctrl/YA 60 vs. 80	0.012
											Ctrl/YA 60 vs. 90	<,001
											Ctrl/YA 70 vs. 80	0.729
											Ctrl/YA 70 vs. 90	0.02
											Ctrl/YA 80 vs. 90	0.999
											cKO/YA 10 vs. 20	>,999
											cKO/YA 10 vs. 30	>,999
											cKO/YA 10 vs. 40	0.43
											cKO/YA 10 vs. 50	0.078
											cKO/YA 10 vs. 60	<,001
											cKO/YA 10 vs. 70	<,001
											cKO/YA 10 vs. 80	<,001
											cKO/YA 10 vs. 90	<,001
											cKO/YA 20 vs. 30	0.967
											cKO/YA 20 vs. 40	0.15
											cKO/YA 20 vs. 50	0.019
											cKO/YA 20 vs. 60	<,001
											cKO/YA 20 vs. 70	<,001
											cKO/YA 20 vs. 80	<,001
											cKO/YA 20 vs. 90	<,001
											cKO/YA 30 vs. 40	>,999
											cKO/YA 30 vs. 50	0.929
											cKO/YA 30 vs. 60	0.027
											cKO/YA 30 vs. 70	0.01
											cKO/YA 30 vs. 80	<,001
											cKO/YA 30 vs. 90	<,001
											cKO/YA 40 vs. 50	>,999
											cKO/YA 40 vs. 60	0.608
											cKO/YA 40 vs. 70	0.358
											cKO/YA 40 vs. 80	0.004
											cKO/YA 40 vs. 90	<,001
											cKO/YA 50 vs. 60	0.986
											cKO/YA 50 vs. 70	0.9
											cKO/YA 50 vs. 80	0.043
											cKO/YA 50 vs. 90	0.005
											cKO/YA 60 vs. 70	>,999
											cKO/YA 60 vs. 80	0.973
											cKO/YA 60 vs. 90	0.601
											cKO/YA 70 vs. 80	0.998
											cKO/YA 70 vs. 90	0.84
											cKO/YA 80 vs. 90	>,999
		F	Pre-Amphetamine locomotion on day 17 (MA)	Ctrl/MA (N=17; 9 males, 8 females) cKO/MA (N=18; 8 males, 10 females)	Two-way RM ANOVA			Partial η2	Effect Size f	(1-β err probab)	Šídák's multiple comparisons test
					Time x Genotype	F (2, 66) = 0,4489	P=0,64	0.0134211	0.1166347	0.1325040	10 min Ctrl/MA vs. cKO/MA	0.99
					Time	F (2, 66) = 32,54	P<0,001	0.496529	0.9930812	0.9999998	20 min Ctrl/MA vs. cKO/MA	0.91
					Genotype	F (1, 33) = 0,3185	P=0,58	0.0908836	0.3161790	0.6169695	30 min Ctrl/MA vs. cKO/MA	0.84
			Amphetamine-induced locomotion on day 17 (MA)		Two-way RM ANOVA			Partial η2	Effect Size f	(1-β err probab)	Šídák's multiple comparisons test
					Time x Genotype	F (8, 264) = 2,647	P=0,008	0.0742476	0.2832003	0.6006738	10 min Ctrl/MA vs. cKO/MA	>0,99
					Time	F (8, 264) = 30,60	P<0,001	0.481131	0.9629478	1.0000000	20 min Ctrl/MA vs. cKO/MA	0.97
					Genotype	F (1, 33) = 1,428	P=0,24	0.1168	0.3636573	0.8116092	30 min Ctrl/MA vs. cKO/MA	0.59
											40 min Ctrl/MA vs. cKO/MA	0.35
											50 min Ctrl/MA vs. cKO/MA	0.3
											60 min Ctrl/MA vs. cKO/MA	0.7
											70 min Ctrl/MA vs. cKO/MA	0.99
											80 min Ctrl/MA vs. cKO/MA	>0,99
											90 min Ctrl/MA vs. cKO/MA	>0,99
											Ctrl/MA 10 vs. 20	>0,99
											Ctrl/MA 10 vs. 30	0.17
											Ctrl/MA 10 vs. 40	0.008
											Ctrl/MA 10 vs. 50	0.005
											Ctrl/MA 10 vs. 60	<0,001
											Ctrl/MA 10 vs. 70	<0,001
											Ctrl/MA 10 vs. 80	<0,001
											Ctrl/MA 10 vs. 90	<0,001
											Ctrl/MA 20 vs. 30	0.98
											Ctrl/MA 20 vs. 40	0.33
											Ctrl/MA 20 vs. 50	0.26
											Ctrl/MA 20 vs. 60	0.008
											Ctrl/MA 20 vs. 70	<0,001
											Ctrl/MA 20 vs. 80	<0,001
											Ctrl/MA 20 vs. 90	<0,001
											Ctrl/MA 30 vs. 40	>0,99
											Ctrl/MA 30 vs. 50	>0,99
											Ctrl/MA 30 vs. 60	0.73
											Ctrl/MA 30 vs. 70	0.08
											Ctrl/MA 30 vs. 80	<0,001
											Ctrl/MA 30 vs. 90	<0,001
											Ctrl/MA 40 vs. 50	>0,99
											Ctrl/MA 40 vs. 60	>0,99
											Ctrl/MA 40 vs. 70	0.71
											Ctrl/MA 40 vs. 80	0.03
											Ctrl/MA 40 vs. 90	<0,001
											Ctrl/MA 50 vs. 60	>0,99
											Ctrl/MA 50 vs. 70	0.79
											Ctrl/MA 50 vs. 80	0.04
											Ctrl/MA 50 vs. 90	<0,001
											Ctrl/MA 60 vs. 70	>0,99
											Ctrl/MA 60 vs. 80	0.61
											Ctrl/MA 60 vs. 90	0.01
											Ctrl/MA 70 vs. 80	>0,99
											Ctrl/MA 70 vs. 90	0.28
											Ctrl/MA 80 vs. 90	>0,99
											cKO/MA 10 vs. 20	0.02
											cKO/MA 10 vs. 30	<0,001
											cKO/MA 10 vs. 40	<0,001
											cKO/MA 10 vs. 50	<0,001
											cKO/MA 10 vs. 60	<0,001
											cKO/MA 10 vs. 70	<0,001
											cKO/MA 10 vs. 80	<0,001
											cKO/MA 10 vs. 90	<0,001
											cKO/MA 20 vs. 30	0.09
											cKO/MA 20 vs. 40	<0,001
											cKO/MA 20 vs. 50	<0,001
											cKO/MA 20 vs. 60	<0,001
											cKO/MA 20 vs. 70	<0,001
											cKO/MA 20 vs. 80	<0,001
											cKO/MA 20 vs. 90	<0,001
											cKO/MA 30 vs. 40	0.99
											cKO/MA 30 vs. 50	0.92
											cKO/MA 30 vs. 60	0.89
											cKO/MA 30 vs. 70	0.99
											cKO/MA 30 vs. 80	0.65
											cKO/MA 30 vs. 90	0.49
											cKO/MA 40 vs. 50	>0,99
											cKO/MA 40 vs. 60	>0,99
											cKO/MA 40 vs. 70	>0,99
											cKO/MA 40 vs. 80	>0,99
											cKO/MA 40 vs. 90	>0,99
											cKO/MA 50 vs. 60	>0,99
											cKO/MA 50 vs. 70	>0,99
											cKO/MA 50 vs. 80	>0,99
											cKO/MA 50 vs. 90	>0,99
											cKO/MA 60 vs. 70	>0,99
											cKO/MA 60 vs. 80	>0,99
											cKO/MA 60 vs. 90	>0,99
											cKO/MA 70 vs. 80	>0,99
											cKO/MA 70 vs. 90	>0,99
											cKO/MA 80 vs. 90	>0,99
